# Supplementary material for: Association Between Regular Physical Activity and Food-Specific Inhibitory Control in Young Chinese Adults: An fMRI Study
Source: Nutrients. 2026 Feb 1;18(3):486. doi: 10.3390/nu18030486 (PMC12899968; doi:10.3390/nu18030486)
Supplement: Supplementary file 1 [file nutrients-18-00486-s001.zip]

Archive with 1 entries (1 files):
- nutrients-4111621-supplementary.pdf
